# Supplementary material for: Enzymatic synthesis of key RNA therapeutic building blocks using simple phosphate donors
Source: Nat Commun. 2025 Dec 17;17:622. doi: 10.1038/s41467-025-67366-4 (PMC12816578; doi:10.1038/s41467-025-67366-4)
Supplement: Supplementary file 4 — Source data [file 41467_2025_67366_MOESM4_ESM.xlsx]

## Sheet: Fig.2B
PhoC_1	PhoC_2	PhoC_3	PhoC_4
12	39	65	96

## Sheet: Fig.2C
	[1b] uM (PhoC_1 catalyzed)					[1b] uM (PhoC_$ catalyzed)
Time (min)	1	2	3	mean	stdev	1	2	3	mean	stdev
0	0	0	0	0	0	0	0	0	0	0
1	0.8	0.8	0.8	0.8	1.35974e-16	9.5	9.6	9.2	9.43333	0.208167
2	1.8	1.6	1.8	1.73333	0.11547	22.8	16.6	20	19.8	3.10483
4	3.6	3.4	3.8	3.6	0.2	36.8	53.4	42.8	44.3333	8.40555
8	7.4	6.6	8	7.33333	0.702377	67	96	65.4	76.1333	17.2236
16	15	15.2	15.2	15.1333	0.11547	159.6	155.8	178.2	164.533	11.9872
32	30	31.2	28.6	29.9333	1.30128	296	318	308.8	307.6	11.049
64	54.2	55.6	56.6	55.4667	1.20554	566.8	546.8	631.8	581.8	44.441

## Sheet: Fig.2D
	[1a] uM (PhoC_1 catalyzed)					[1a] uM (PhoC_$ catalyzed)
Time (min)	1	2	3	mean	stdev	1	2	3	mean	stdev
0	0	0	0	0	0	0	0	0	0	0
1	7.94595	7.13514	5.40541	6.82883	1.29767	10	16.67	10	12.2233	3.85093
2	17.027	12.1622	19.7297	16.3063	3.83492	26.67	20	30	25.5567	5.09211
4	34.054	33.2432	38.6487	35.3153	2.91508	56.67	53.33	53.33	54.4433	1.92835
8	70.2703	59.4595	54.5946	61.4414	8.02359	106.67	100	103.33	103.333	3.335
16	133.784	127.568	132.973	131.441	3.37927	173.33	200	206.67	193.333	17.6415
32	281.081	250.27	274.595	268.649	16.2432	370	383.33	376.67	376.667	6.665
64	488.108	537.838	516.216	514.054	24.9353	753.33	673.33	673.33	699.997	46.188

## Sheet: Fig.4A
	% conversion
	NTP	NDP	NMP
1b	48	35	17
2b	43	38	19
4b	43	35	22
6b	42	36	22
12b	49	27	24
14b	32	46	22
16b	47	33	20
20b	47	35	18
22b	36	40	24
26b	16	32	52
29b	36	26	38

## Sheet: Fig.4B
	% conversion
	NTP	NDP	NMP	Nucleoside
1a	73	13	7	7
2a	82	8	2	8
4a	71	6	22	1
6a	82	5	2	11
12a	77	6	4	13
14a	61	11	25	3
16a	76	7	8	9
20a	79	7	6	8
22a	52	11	27	10
26a	40	20	31	9
29a	58	20	18	4

## Sheet: Fig.S2A
	Reaction rate (µM/min)
1a (mM)	1	2	3	average	stdeva
0	0	0	0	0	0
1	1.2	1.3	1.1	1.2	0.1
2	2.6	2.4	2	2.33333	0.305505
4	4.8	5.2	5.6	5.2	0.4
8	10	11.2	10.5	10.5667	0.602771
16	18.5	20.5	22.5	20.5	2
32	31	34	37	34	3
64	47.8	50.8	53.2	50.6	2.70555
128	63.4	67.5	73.2	68.0333	4.92172
256	73.6	68.8	78.8	73.7333	5.00133

## Sheet: Fig.S2B
	Reaction rate (µM/min)
1a (mM)	1	2	3	average	stdeva
0	0	0	0	0	0
1	11	13.1	9.3	11.1333	1.90351
2	25	19.3	32.2	25.5	6.46452
4	54	43	67.8	54.9333	12.4263
8	73	82.5	64.6	73.3667	8.95563
16	142	125.1	161.2	142.767	18.0622
32	180	191.1	169.5	180.2	10.8014
64	197	181	214.5	197.5	16.7556

## Sheet: Fig.S4
	% conversion to 2b
0% DMSO	92
5% DMSO	88
10% DMSO	80
20% DMSO	31
40% DMSO	4
